# Supplementary material for: KB-68A7.1 Inhibits Hepatocellular Carcinoma Development Through Binding to NSD1 and Suppressing Wnt/β-Catenin Signalling
Source: Front Oncol. 2022 Jan 20;11:808291. doi: 10.3389/fonc.2021.808291 (PMC8810504; doi:10.3389/fonc.2021.808291)
Supplement: Supplementary file 5 [file DataSheet_1.zip]

Archive with 19 entries (18 files):
- western blot/
- western blot/Figure 5D GAPDH.tif
- western blot/Figure 5D NSD1.tif
- western blot/Figure 5E GAPDH.tif
- western blot/Figure 5E Histone H3.tif
- western blot/Figure 5E NSD1-.tif
- western blot/Figure 5E NSD1.tif
- western blot/Figure 5F GAPDH.tif
- western blot/Figure 5F Histone H3.tif
- western blot/Figure 5F NSD1-.tif
- western blot/Figure 5F NSD1.tif
- western blot/Figure 6E GAPDH.tif
- western blot/Figure 6E WNT10B.tif
- western blot/Figure 6F GAPDH.tif
- western blot/Figure 6F WNT10B.tif
- western blot/Figure 7C Histone H3.tif
- western blot/Figure 7C b-catenin.tif
- western blot/Figure 7D Histone H3.tif
- western blot/Figure 7D b-catenin.tif
